# Supplementary material for: Associations between Glyphosate Exposure and Glycemic Disorders: A Focus on the Modifying Effect of Sex Hormones
Source: Toxics. 2024 Aug 18;12(8):600. doi: 10.3390/toxics12080600 (PMC11359564; doi:10.3390/toxics12080600)
Supplement: Supplementary file 1 [file toxics-12-00600-s001.zip]

Archive with 1 entries (1 files):
- toxics-3083963-supplementary.pdf
